# Supplementary material for: Behavioral and Structural Correlates of Axial Length in School-Aged Children: Baseline Findings from the Seoul Myopia Cohort Study
Source: Life (Basel). 2026 Jul 16;16(7):1174. doi: 10.3390/life16071174 (PMC13412910; doi:10.3390/life16071174)
Supplement: Supplementary file 1 [file life-16-01174-s001.zip]

Archive with 5 entries (5 files):
- Questionnaire_English_Translated.pdf
- Questionnaire_Original_Korean.pdf
- Table S1.pdf
- Table S2.pdf
- Table S3.pdf
